# Supplementary material for: Vitamin C Mediates IGFBP7 to Alleviate Chronic Atrophic Gastritis via the HIF‐1α/VEGF Pathway
Source: J Cell Mol Med. 2025 Feb 26;29(4):e70392. doi: 10.1111/jcmm.70392 (PMC11865351; doi:10.1111/jcmm.70392)
Supplement: Supplementary file 2 — Table S1. [file JCMM-29-e70392-s002.xlsx]

## Sheet: Sheet1
Supplementary Table 1. Pre-Medication Blood Parameters in Patients with Chronic Atrophic Gastritis (CAG)
ID	G-17 pmol/L	PGI	PGII	PGI/PGII	IL-1β (pg/mL)	IL-6 (pg/mL)	TGF-β1 (ng/mL)	PI3K (U/mL)	PTEN (U/mL)	P70S6K (units/mL)	β-actin (ng/mL)
A1	19.5	35.2	18.5	1.9027	4.1	28.2	35.2	215	6.3	125	1550
A2	14.2	42.7	11.2	3.8125	5.2	37.5	45.5	230	4.5	95	1320
A3	28.3	32.5	13.8	2.35507	3.5	33.5	38.7	220	7.1	110	1420
A4	12.7	46.2	10.7	4.31776	6.3	44.2	54.3	245	3.6	120	1270
A5	22.6	30.6	17	1.8	4.4	29.7	36.6	225	6.8	112	1460
A6	15.4	40.4	20.6	1.96117	5.8	39.8	47.9	240	4.9	125	1305
A7	26.8	33.8	10.2	3.31373	3.7	30.5	34.2	210	5.5	158	1380
A8	18.1	45.1	9.5	4.74737	6.6	46.4	53.1	248	3.3	127	1250
A9	30.4	28.9	19.8	1.4596	4.2	27.3	37.4	235	7.2	113	1500
A10	16.6	38.6	8.7	4.43678	5.9	35.9	42.8	227	4.1	77	1293
A11	21.8	36.8	16.6	2.21687	3.9	31.8	39.7	218	6.8	111	1410
A12	13.2	41.1	7.1	5.78873	6.1	40.2	48.2	242	4.3	123	1330
A13	24.7	34.3	12.3	2.78862	4.3	30.5	40.1	215	6.6	106	1470
A14	19.9	29.4	18.4	1.59783	5.5	38.5	43.5	230	4.7	115	1280
A15	27.6	40.7	14.9	2.73154	3.6	29.3	35.3	212	5.1	59	1390
A16	11.3	37.3	10.3	3.62136	6	47	55.7	238	3.8	126	1262
A17	20.5	31.5	19	1.65789	4.5	34.6	41.6	224	7	112	1430
A18	14.4	42.7	8.9	4.79775	5.7	41.3	46.8	232	4.2	114	1300
A19	29.7	30.9	20.1	1.53731	3.8	32.7	38.9	219	6.4	60	1404
A20	10.8	35.2	9.4	3.74468	6.2	45.7	52.4	240	3.9	121	1310
A21	23.6	38.8	7.5	5.17333	4.6	35.9	42.9	217	6.9	148	1440
A22	12.2	33.5	16.4	2.04268	5.4	36.3	44.7	228	4.6	216	1290
A23	25.8	32.4	11.5	2.81739	4	30.4	39.2	223	6.1	193	1380
A24	29.1	40	6.2	6.45161	6.5	48.5	56.3	246	3.5	74	1255
A25	31.4	36.2	13.6	2.66176	4.7	33.4	40.5	231	5.2	119	1405
A26	17.6	34.5	18.7	1.84492	5.6	37.7	45.8	220	4.4	111	1336
A27	22.3	41.9	7.3	5.73973	3.4	31.8	37.1	214	6.5	207	1450
A28	13.9	37.4	10.6	3.5283	6.4	46.9	54.6	250	3.7	158	1240
