# Supplementary material for: Vitamin C Mediates IGFBP7 to Alleviate Chronic Atrophic Gastritis via the HIF‐1α/VEGF Pathway
Source: J Cell Mol Med. 2025 Feb 26;29(4):e70392. doi: 10.1111/jcmm.70392 (PMC11865351; doi:10.1111/jcmm.70392)
Supplement: Supplementary file 3 — Table S2. [file JCMM-29-e70392-s003.xlsx]

## Sheet: Sheet1
Supplementary Table 2. Post-Medication Blood Parameters in Patients with Chronic Atrophic Gastritis (CAG)
ID	G-17 pmol/L	PGI	PGII	PGI/PGII	IL-1β (pg/mL)	IL-6 (pg/mL)	TGF-β1 (ng/mL)	PI3K (U/mL)	PTEN (U/mL)	P70S6K (units/mL)	β-actin (ng/mL)
A1	16.2	59.3	13.4	4.42537	4.2	20.1	31.8	198	6.5	120	1551
A2	14.1	47.5	10.6	4.48113	3.8	27.3	47.6	231	4.7	90	1319
A3	18.2	46.3	12.9	3.58915	3.4	30.1	22.1	225	6.9	100	1421
A4	13.8	68.7	10.3	6.6699	4.5	25.9	53.1	251	3.7	118	1269
A5	18.6	55.3	13.4	4.12687	5.4	29.8	29.8	233	6.9	103	1458
A6	15.8	39.6	15.9	2.49057	4.7	45.6	48.3	241	5.1	119	1301
A7	22.1	55.2	10.9	5.06422	4.1	20.3	33.2	215	5.6	153	1379
A8	16.2	50.3	6.5	7.73846	3.5	33.1	50.3	251	3.5	121	1251
A9	18.9	43.8	16.1	2.7205	5.2	21.5	38.1	243	6.8	108	1499
A10	16.1	52.3	8.9	5.8764	5.5	34.1	39.3	215	4.2	81	1294
A11	18.7	60.4	15.3	3.94771	5.3	32	41.2	209	7.1	109	1409
A12	13.1	74.8	6.9	10.8406	6.7	39.8	47.6	191	4.1	125	1329
A13	18.3	61.9	11.6	5.33621	5.1	35.1	39.5	217	6.5	108	1469
A14	15.9	53.8	13.7	3.92701	5.3	25.1	39.8	219	5.1	113	1281
A15	26.3	50.5	13.2	3.82576	4.6	20.7	33.4	213	4.3	62	1389
A16	10.5	65.2	11.3	5.76991	4.3	44.3	36.1	241	3.1	125	1261
A17	11.4	75.6	12	6.3	4.1	26.7	30.9	215	6.9	113	1429
A18	12.1	50.1	14.2	3.52817	5.9	28	47.2	185	4.3	110	1301
A19	13.1	61	16	3.8125	4.8	30.8	39.1	221	5.8	73	1400
A20	10.9	46.3	10.3	4.49515	4.7	40.1	46.3	236	4.1	121	1308
A21	20.6	56.5	8.9	6.34831	5.1	26.3	44.2	221	6.5	150	1442
A22	13.2	57.1	16.1	3.54658	3.2	35.8	50.3	215	4.7	221	1288
A23	21.5	61.8	13.1	4.71756	4.9	26.3	40.3	231	6.3	101	1381
A24	18.1	52.3	5.5	9.50909	5.7	38.1	55.4	245	4.1	70	1261
A25	14.1	57.2	15.3	3.73856	5.1	23.2	39.7	229	5.1	112	1400
A26	16.5	63.4	14.3	4.43357	4.5	24.3	44.5	217	4.5	121	1337
A27	12.9	48.1	13.1	3.67176	5.4	30.8	36.2	225	6.8	137	1451
A28	10.1	45.2	12.5	3.616	4.8	49.8	53.1	207	5.1	132	1239
